# Supplementary material for: AHRR methylation in heavy smokers: associations with smoking, lung cancer risk, and lung cancer mortality
Source: BMC Cancer. 2020 Sep 22;20:905. doi: 10.1186/s12885-020-07407-x (PMC7510160; doi:10.1186/s12885-020-07407-x)
Supplement: Supplementary file 1 — Additional file 1: Table S1. Characteristics of lung cancer cases (n = 372) by their quintiles of cg05575921 percent methylation. Table S2. Linear regression results for quintile cg05575921 hypomethylation and smoking features. Table S3. Lung cancer risk by cg05575921 percent methylation for all lung cancer cases and by histotype, excluding n = 3 case/control pairs where one had 5PRIME DNA extraction. Table S4. Lung cancer risk by cg05575921 percent methylation, restricted to 2014 USPSTF lung cancer screening-eligible pairs, excluding n = 1 case/control pair where one had 5PRIME DNA extraction. Table S5. Mortality by cg05575921 percent methylation for all lung cancer cases and by histotype, excluding n = 2 participants with 5PRIME DNA extraction. [file 12885_2020_7407_MOESM1_ESM.xlsx]

## Sheet: AF1 Table S1
Table S1. Characteristics of lung cancer casesa (n=372) by their quintiles of cg05575921 percent methylation
	All	Q1	Q2	Q3	Q4	Q5
		(hyper-methylated)				(hypo-methylated)
Quintile range	34-97	84-97	74-83	64-73	55-64	34-54
	(n=372)	(n=74)	(n=74)	(n=75)	(n=74)	(n=75)	P-trendb
cg05575921, % methylation; mean (SD)	68.8 (14.5)	89.4 (4.0)	77.8 (2.6)	68.5 (2.8)	59.7 (2.8)	48.8 (4.7)	-
Age at blood draw, years; mean (SD)	64.3 (5.6)	66.2 (5.7)	64.9 (5.2)	64.6 (5.7)	63.2 (5.3)	62.5 (5.1)	9×10-6
Current smoker; No. (%)	245 (66)	21 (28)	36 (49)	56 (75)	66 (89)	66 (88)	4×10-20
Years since smoking cessationc; mean (SD)	6.4 (4.9)	8.3 (5.5)	5.8 (4.0)	4.6 (3.7)	4.6 (4.5)	3.0 (2.7)	9×10-5
Pack years; mean (SD)	58.8 (21.8)	54.6 (18.5)	60.5 (25.1)	58.8 (21.3)	58.7 (21.3)	61.2 (22.3)	0.16
Average cigarettes per dayd; mean (SD)	23.1 (12.2)	18.5 (10.4)	18.4 (13.4)	22.6 (12.1)	24.2 (12.0)	26.4 (11.4)	3×10-4
Total years smoked; mean (SD)	44.3 (6.7)	42.7 (8.2)	43.8 (6.7)	45.3 (6.6)	44.9 (5.8)	44.6 (6.0)	0.0462
BMIe, kg/m2; mean (SD)	27.5 (4.8)	28.7 (4.7)	27.5 (4.5)	27.5 (4.9)	27.6 (5.2)	26.0 (4.5)	0.00276
Race, white; No. (%)	356 (96)	72 (97)	69 (93)	73 (97)	69 (93)	73 (97)	1.00f
Sex, female; No. (%)	132 (35)	25 (34)	27 (36)	34 (45)	23 (31)	23 (31)	0.5
Intervention arm, assigned to active; No. (%)	193 (52)	37 (50)	38 (51)	41 (55)	41 (55)	36 (48)	1
Asbestos exposure; No. (%)	62 (17)	19 (26)	13 (18)	10 (13)	10 (14)	10 (13)	0.04
Stage; No. (%)							0.84g
Early stage (I/II)	78 (21)	15 (20)	20 (27)	10 (13)	16 (22)	17 (23)
Late stage (III/IV)	215 (58)	44 (59)	41 (55)	49 (65)	41 (55)	40 (53)
Unknown stage	79 (21)	15 (20)	13 (18)	16 (21)	17 (23)	18 (24)
Histotype; No. (%)							-
Adenocarcinoma	148 (40)	31 (42)	35 (47)	28 (37)	27 (36)	27 (36)
Squamous cell carcinoma	115 (31)	19 (26)	23 (31)	17 (23)	27 (36)	29 (39)
Small cell carcinoma	81 (22)	19 (26)	13 (18)	24 (32)	14 (19)	11 (15)
Any death (through 2015); No. (%)	357 (96)	73 (99)	69 (93)	71 (95)	70 (95)	74 (99)	0.85f
Years between blood draw and diagnosis; mean (SD)	4.9 (3.3)	4.1 (3.1)	4.8 (3.2)	5.0 (3.6)	5.2 (3.2)	5.6 (3.3)	0.00558
Abbreviations: BMI=Body mass index; NSCLC=Non-small cell lung cancer; NSCLC, NOS=Non-small cell lung cancer, not otherwise specified; SD=Standard deviation
a"Lung cancer cases" includes adenocarcinoma, squamous cell carcinoma, and small cell cases as well as not otherwise specified non-small cell lung cancer (NSCLC, NOS; n=16) and unknown/no pathology (n=12).
bLinear trend tested using ordinal linear regression for continuous variables and Cochran-Armitage Trend Test for dichotomous variables across decreasing cg05575921 methylation quintiles.
cReported for individuals reporting former smoking status at blood draw (n=127 cases).
dReported for individuals reporting current smoking status at blood draw (n=245 cases).
eBMI is missing for 2 cases.
fFisher's Exact test used due to at least 50% of cells containing expected counts of less than 5 per cell.
gLinear trend by Cochran-Armitage Trend test for known stage only (early versus late; n=293 cases).

## Sheet: AF1 Table S2
Table S2. Linear regression results for quintile cg05575921 hypomethylation and smoking features.
			Univariate associations (unadjusted)			Associations adjusted for smoking status and age at blood draw			Associations adjusted for smoking status, age at blood draw, and estimated cell type
Strata	n	Continuous outcome variable	β	Standard Error	P	β	Standard Error	P	β	Standard Error	P
Controls	205	Cigarettes per day at blood draw, current smokers only	1.2	0.6	0.04	1.2	0.6	0.04	1.54811	0.633187	0.0153662
	316	Pack years at blood draw	2.8	0.9	0.004	3	1.1	0.01	2.69527	1.1684	0.0217308
	316	Years smoked at blood draw	1.7	0.3	1×10-8	1.1	0.3	3×10-5	0.997488	0.264947	2×10-4
	111	Years since quit smoke at blood draw, former smokers only	-1.7	0.5	0.001	-1.7	0.5	7×10-4	-1.90536	0.484177	2×10-4
Cases	205	Cigarettes per day at blood draw, current smokers only	2.6	0.7	8×10-5	2.2	0.7	0.001	2.47122	0.679033	3×10-4
	316	Pack years at blood draw	1.3	0.9	0.15	2.1	1	0.04	1.59704	1.05847	0.132375
	316	Years smoked at blood draw	0.6	0.3	0.03	0.4	0.2	0.07	0.35636	0.219393	0.105338
	111	Years since quit smoke at blood draw, former smokers only	-1.3	0.4	0.002	-1.2	0.4	0.002	-1.33925	0.392597	9×10-4

## Sheet: AF1 Table S3
Table S3. Lung cancer riska by cg05575921 percent methylation for all lung cancer cases and by histotype, excluding n = 3 case/control pairs where one had 5PRIME DNA extraction.
	All lung cancer casesb			Adenocarcinoma			Squamous cell carcinoma			Small cell
cg05575921	Control	Case	OR (95% CI)	Control	Case	OR (95% CI)	Control	Case	OR (95% CI)	Control	Case	OR (95% CI)
methylation %	n	n		n	n		n	n		n	n
Continuous 10% decrease	313	313	0.94 (0.80, 1.11)	131	131	1.11 (0.86, 1.43)	101	101	0.79 (0.55, 1.13)	71	71	0.70 (0.46, 1.07)
Q1 (highest; hypermethylated)	63	57	Ref	33	28	Ref	11	14	Ref	17	15	Ref
Q2	63	77	1.54 (0.83, 2.89)	23	35	2.43 (0.90, 6.52)	26	22	0.33 (0.07, 1.61)	13	19	2.40 (0.54, 10.60)
Q3	62	59	0.98 (0.48, 1.99)	27	20	1.49 (0.48, 4.68)	17	16	0.18 (0.03, 1.19)	16	19	1.08 (0.25, 4.60)
Q4	62	49	0.62 (0.29, 1.32)	31	17	0.97 (0.32, 2.97)	22	20	0.17 (0.02, 1.11)	8	9	0.30 (0.04, 2.42)
Q5 (lowest; hypomethylated)	63	71	1.05 (0.50, 2.22)	17	31	2.61 (0.78, 8.72)	27	29	0.24 (0.04, 1.47)	17	9	0.49 (0.07, 3.22)
	P-trend		0.418363	P-trend		0.483385	P-trend		0.294513	P-trend		0.118004
aLogistic regression model results, conditioned on matching factors (age at blood draw ±5 years, smoking status, sex, race, asbestos, enrollment year ±2 years, and time at risk) and adjusted for age at blood draw, estimated cell type, and cigarettes per day at blood draw .
b"All lung cancer cases" includes adenocarcinoma, squamous cell, and small cell, as well as 10 cases for whom histotype was NSCLC, NOS; other NSCLC; unknown or missing.

## Sheet: AF1 Table S4
Table S4. Lung cancer riska by cg05575921 percent methylation, restricted to 2014 USPSTFb lung cancer screening-eligible pairs, excluding n = 1 case/control pair where one had 5PRIME DNA extraction.
	All lung cancer casesc			Adenocarcinoma			Squamous cell carcinoma			Small cell
cg05575921 methylation %	Control	Case	OR (95% CI)	Control	Case	OR (95% CI)	Control	Case	OR (95% CI)	Control	Case	OR (95% CI)
	n	n		n	n		n	n		n	n
Continuous 10% decrease	241	241	0.90 (0.74, 1.09)	98	98	1.08 (0.79, 1.46)	81	81	0.76 (0.51, 1.12)	53	53	0.51 (0.28, 0.93)
Q1 (highest; hypermethylated)	40	43	Ref	21	21	Ref	7	11	Ref	11	10	Ref
Q2	50	58	1.05 (0.51, 2.17)	19	22	1.39 (0.42, 4.62)	20	20	0.27 (0.04, 1.87)	9	16	2.84 (0.32, 25.21)
Q3	51	44	0.77 (0.33, 1.78)	21	16	1.46 (0.35, 6.16)	14	12	0.12 (0.01, 1.38)	13	12	0.48 (0.05, 4.46)
Q4	46	40	0.55 (0.23, 1.35)	22	14	1.06 (0.28, 4.05)	17	17	0.13 (0.01, 1.39)	6	7	0.01 (0.00, 0.56)
Q5 (lowest; hypomethylated)	54	56	0.77 (0.33, 1.77)	15	25	1.87 (0.47, 7.46)	23	21	0.17 (0.02, 1.47)	14	8	0.52 (0.04, 6.22)
	P-trend		0.292336	P-trend		0.554874	P-trend		0.230962	P-trend		0.0515461
aLogistic regression model results, conditioned on matching factors (age at blood draw ±5 years, smoking status, sex, race, asbestos, enrollment year ±2 years, and time at risk) and adjusted for age at blood draw, estimated cell type, and cigarettes per day at blood draw.
bIndivdiuals aged 55-80 and either current or former smokers had quit within the past 15 years.
c"All lung cancer cases" includes adenocarcinoma, squamous cell, and small cell, as well as 9 cases for whom histotype was NSCLC, NOS; other NSCLC; unknown or missing.

## Sheet: AF1 Table S5
Table S5. Mortalitya by cg05575921 percent methylation for all lung cancer cases and by histotype, excluding n = 2 participants with 5PRIME DNA extraction.
	All lung cancer casesb			Adenocarcinoma			Squamous cell carcinoma			Small cellc
cg05575921	Deaths	Total	HR (95% CI)	Deaths	Total	HR (95% CI)	Deaths	Total	HR (95% CI)	Deaths	Total	HR (95% CI)
methylation %
Lung cancer-specific mortality
Continuous 10% decrease	311	370	1.08 (0.97, 1.19)	116	147	1.21 (1.03, 1.42)	93	114	0.98 (0.82, 1.17)	77	81	1.20 (0.93, 1.54)
Q1 (highest; hypermethylated)	58	73	Ref	22	30	Ref	15	19	Ref	16	19	Ref
Q2	61	74	0.93 (0.63, 1.35)	26	35	1.13 (0.59, 2.15)	20	23	1.02 (0.49, 2.15)	12	13	1.01 (0.37, 2.70)
Q3	63	75	1.11 (0.75, 1.66)	21	28	1.09 (0.54, 2.21)	12	17	0.90 (0.39, 2.05)	24	24	1.79 (0.79, 4.02)
Q4	34	73	1.12 (0.74, 1.69)	23	27	1.98 (0.95, 4.13)	22	26	0.84 (0.38, 1.88)	14	14	1.01 (0.35, 2.88)
Q5 (lowest; hypomethylated)	65	75	1.45 (0.95, 2.22)	24	27	2.31 (1.12, 4.80)	24	29	1.08 (0.49, 2.37)	11	11	3.68 (1.32, 10.25)
	P-trend		0.05	P-trend		0.01	P-trend		0.97	P-trend		0.04
All-cause mortality
Continuous 10% decrease	355	370	1.06 (0.97, 1.17)	136	147	1.20 (1.03, 1.41)	112	114	0.96 (0.82, 1.14)	80	81	1.14 (0.89, 1.47)
Q1 (highest; hypermethylated)	72	73	Ref	29	30	Ref	19	19	Ref	19	19	Ref
Q2	69	74	0.87 (0.61, 1.24)	31	35	1.06 (0.59, 1.91)	23	23	1.11 (0.56, 2.22)	12	13	0.82 (0.31, 2.18)
Q3	71	75	1.07 (0.73, 1.56)	24	28	1.09 (0.56, 2.11)	17	17	1.13 (0.54, 2.36)	24	24	1.45 (0.66, 3.17)
Q4	69	73	0.99 (0.67, 1.47)	25	27	1.65 (0.83, 3.29)	25	26	0.75 (0.35, 1.62)	14	14	0.83 (0.30, 2.28)
Q5 (lowest; hypomethylated)	74	75	1.41 (0.96, 2.09)	27	27	2.35 (1.19, 4.67)	28	29	1.05 (0.50, 2.19)	11	11	2.95 (1.09, 7.96)
	P-trend		0.07	P-trend		0.01	P-trend		0.75	P-trend		0.09
aCox proportional hazard model results adjusted for age at blood draw, sex, estimated cell type, years between blood draw and lung cancer diagnosis, smoking status at blood draw, and years since quit smoking at blood draw. All models include early, late, or unknown stage as a strata variable.
b"All lung cancer cases" includes adenocarcinoma, squamous cell carcinoma, and small cell cases as well as not otherwise specified non-small cell lung cancer (NSCLC, NOS; n = 16) and unknown/no pathology (n = 12).
